# Supplementary material for: Enhancing Rice Bran Soluble Dietary Fiber Yield Through Sequential Ultrasound–Xylanase Treatment
Source: Foods. 2025 Jan 24;14(3):388. doi: 10.3390/foods14030388 (PMC11817479; doi:10.3390/foods14030388)
Supplement: Supplementary file 1 [file foods-14-00388-s001.zip]

Archive with 1 entries (1 files):
- foods-3326164-supplementary.pdf
